# Supplementary material for: Pleurotus abieticola Polysaccharide Alleviates Hyperlipidemia Symptoms via Inhibition of Nuclear Factor-κB/Signal Transducer and Activator of Transcription 3-Mediated Inflammatory Responses
Source: Nutrients. 2023 Nov 23;15(23):4904. doi: 10.3390/nu15234904 (PMC10708251; doi:10.3390/nu15234904)
Supplement: Supplementary file 1 [file nutrients-15-04904-s001.zip]

Archive with 1 entries (1 files):
- nutrients-2732430-supplementary.pdf
